# Supplementary material for: Prevalence and Distribution of Ossified Lesions in the Whole Spine of Patients with Cervical Ossification of the Posterior Longitudinal Ligament A Multicenter Study (JOSL CT study)
Source: PLoS One. 2016 Aug 22;11(8):e0160117. doi: 10.1371/journal.pone.0160117 (PMC4993375; doi:10.1371/journal.pone.0160117)
Supplement: S1 Table — (XLSX) [file pone.0160117.s001.xlsx]

## Sheet: Sheet1
	施設名				新潟大学 〔5症例〕
	登録番号	東北大２	東北大３	東北大４	新潟１	新潟２	新潟３	新潟４	新潟５	7	8	12	15	18	20	21	24	26	27	28	33	35	39	41	42	48	61	62	64	65	70	78	80	81	89	97	103	106	113	115	116	117	121	126	127	129	131	135	146
320例通し番号		1	2	3	4	5	6	7	8	9	10	11	12	13	14	15	16	17	18	19	20	21	22	23	24	25	26	27	28	29	30	31	32	33	34	35	36	37	38	39	40	41	42	43	44	45	46	47	48
OALL	C1-2		1
	C2-3		1				1					1						1									1		1			1												1
	C3-4		1		1		1											1											1								1
	C4-5		1		1		1				1							1		1		1			1		1		1			1					1					1							1
	C5-6		1		1				1		1						1	1		1		1			1	1	1		1			1		1			1					1				1			1
	C6-7		1				1		1		1			1			1			1		1			1				1							1										1
	C7-T1		1				1		1					1						1									1										1									1
OPLL	C1		1
	C2		1		1						1		1			1				1	1	1			1		1	1	1	1	1	1	1	1		1			1				1
	C2-3	1	1		1						1		1			1				1	1	1			1		1	1	1	1	1	1	1	1		1			1				1						1
	C3	1	1		1						1		1			1					1	1			1		1	1	1	1	1	1	1	1		1			1		1		1		1			1	1
	C3-4		1		1		1			1							1				1	1					1		1	1	1	1	1	1		1			1		1				1		1	1	1
	C4		1				1		1		1		1	1		1	1	1		1		1	1		1	1	1		1	1	1	1	1	1		1	1	1	1		1		1			1	1	1	1
	C4-5		1		1								1			1	1	1		1		1			1	1	1		1		1	1		1		1		1								1	1		1
	C5		1			1		1	1		1	1	1	1	1	1	1	1	1	1		1	1	1		1	1	1	1	1	1	1		1	1	1	1	1	1	1	1	1	1	1		1	1	1
	C5-6		1								1		1			1		1		1		1		1	1	1	1		1	1		1		1		1			1	1		1				1	1
	C6	1	1			1		1	1		1	1			1		1	1	1	1		1		1	1	1	1	1		1	1	1		1		1	1		1	1	1	1	1	1		1		1
	C6-7			1																1		1		1	1					1		1								1		1				1
	C7	1							1						1				1					1			1	1		1		1							1			1	1	1		1
	C7-T1				1																			1												1			1				1			1
	T1																					1					1					1				1			1				1
	T1-2				1		1						1									1					1					1				1			1
	T2				1								1									1					1					1							1
	T2-3			1	1		1			1			1									1			1		1												1
	T3				1								1									1			1		1
	T3-4			1	1		1			1			1									1			1		1
	T4				1																	1					1
	T4-5	1			1		1															1			1		1																1
	T5	1			1					1												1					1																1
	T5-6	1			1		1			1												1			1																		1
	T6	1		1	1																	1																					1
	T6-7	1		1	1		1			1												1			1																		1
	T7			1																		1																					1
	T7-8			1			1			1												1			1																		1
	T8			1																		1
	T8-9																			1		1			1
	T9																					1			1
	T9-10																					1					1
	T10
	T10-11	1																				1																					1
	T11																					1
	T11-12																			1		1																					1
	T12																																										1
	T12-L1	1			1		1			1			1							1		1			1		1	1										1		1			1						1
	L1	1								1			1									1						1															1
	L1-2	1		1			1			1			1									1			1			1											1				1
	L2	1		1									1												1																		1
	L2-3	1		1												1						1			1	1																	1
	L3	1		1																		1
	L3-4	1		1						1																1																						1
	L4	1
	L4-5	1								1												1
	L5
	L5-S1	1																										1			1
	S1
	備考				C2二重骨化											二重骨化はC4とC6			L1/2は小さくカウントしていません	二重骨化はC5/6も					二重骨化はC6/7も		T2-3にかけて二重骨化				C3/4も二重骨化あり					C4/5/6にも二重骨化													C4/5にもニ重骨化
	二重骨化レベル	なし	なし	なし		なし	なし	なし	なし	なし	なし	なし	C4-5	なし	なし	C4-5	C4-5	C5-6	なし	C4-5	なし	C3-4	なし	C5-6	C4-5	C4-5	なし	なし	なし	なし	C4-5	C5-6	なし	C3-4	なし	C3-4	なし	なし	C3-4	なし	なし	なし	なし	なし	なし	C4-5	C5-6	なし	C2-3
	最大骨化分類	2	2	2	3	2	2	3	2	1	4	1	3	2	1	3	3	3	2	2	2	3	2	2	2	3	2	3	4	1	4	3	2	3	1	3	2	2	3	3	2	2	2	1	2	4	3	2	3
	最大骨化レベル	C3	C2-3	C6-7	C2	C6	C3-4	C5	C5	C3-4	C5-6	C6	C5	C5	C5	C4	C4-5	C5-6	C6	C5	C3-4	C3-4	C5	C5-6	C2-3	C5-6	C3	C2-3	C2-3	C3-4	C4	C5-6	C3-4	C2-3	C5	C3-4	C5	C4-5	C3-4	C5-6	C4	C5-6	C2-3	C6	C3-4	C5	C4	C3-4	C3
	Age	58	39	41	70	43	50	75	60	53	47	54	73	73	44	51	48	73	66	78	74	76	38	72	54	69	67	61	72	63	62	66	47	76	62	59	76	67	66	71	64	79	68	75	63	60	83	59	63
	Gender (1:male 2:female)	2	1	2	2	1	1	1	1	2	2	1	2	1	1	1	1	1	1	1	1	2	1	2	2	2	2	1	1	1	1	1	2	1	2	2	1	2	1	1	2	1	2	1	2	1	1	2	1
	DM	0	0	1	1	1	1	0	1	1	1	0	0	0	1	1	0	0	1	0	1	0	1	0	0	1	0	0	1	0	0	0	0	0	0	0	0	0	0	0	0	1	1	0	0	0	0	0	0
	BT(TMDU only)	153	175	157	148.8	164.2	163.5	168.7	161	157	161	171	137.5	160	176	171.5	179.4	168.2	167	155	161	143	177	143	159	158	150	169.5	163.7	161.9	164	167	171	177	151	152	168	150	168	165.2	158.4	162	155	158.5	162.9	173	168	160.5	170
	BW	67	134	77	69.8	56.8	120	78.1	90	71.8	84.7	70	40.9	59.1	69.1	81	102.1	74.1	66	59	54.1	49	94.9	49	68	70	65	80.2	60	65.5	65	74	74	80	50	45	61.5	50	61	67	66.3	75	62.9	55.7	61.5	84.9	68.1	49	64
	BMI	28.6215	43.7551	31.2386	31.5246	21.067	44.8896	27.4423	34.7209	29.129	32.6762	23.939	21.6331	23.0859	22.3076	27.5395	31.7235	26.1919	23.6652	24.5578	20.8711	23.9621	30.2914	23.9621	26.8977	28.0404	28.8889	27.9148	22.39	24.9889	24.1672	26.5338	25.3069	25.5354	21.9289	19.4771	21.79	22.2222	21.6128	24.5502	26.4243	28.578	26.1811	22.1716	23.1757	28.3671	24.1284	19.0216	22.1453
	OA index	0	7	0	3	0	5	0	3	0	3	1	0	2	0	0	2	4	0	4	0	3	0	0	3	1	3	0	6	0	0	3	0	1	0	1	3	0	1	0	0	2	0	1	0	2	0	1	2
	m-l OA index (below C4)	0	4	0	2	0	3	0	3	0	3	0	0	2	0	0	2	2	0	4	0	3	0	0	3	1	2	0	4	0	0	2	0	1	0	1	2	0	1	0	0	2	0	0	0	2	0	1	2
	OS index	20	10	13	18	2	11	2	4	12	7	2	16	2	3	8	5	5	3	11	4	37	2	6	21	7	21	10	8	10	9	14	5	9	1	12	3	4	15	5	5	5	24	3	2	8	5	6	6
	C	4	10	1	6	2	2	2	4	1	7	2	7	2	3	7	5	5	3	8	4	10	2	6	8	5	10	6	8	10	8	11	5	9	1	10	3	3	10	4	5	5	8	3	2	8	5	5	5
	T	7	0	7	12	0	8	0	0	7	0	0	6	0	0	0	0	0	0	3	0	22	0	0	10	0	11	1	0	0	0	3	0	0	0	2	0	1	4	1	0	0	12	0	0	0	0	0	1
	L	9	0	5	0	0	1	0	0	4	0	0	3	0	0	1	0	0	0	0	0	5	0	0	3	2	0	3	0	0	1	0	0	0	0	0	0	0	1	0	0	0	4	0	0	0	0	1	0
	T+L	16	0	12	12	0	9	0	0	11	0	0	9	0	0	1	0	0	0	3	0	27	0	0	13	2	11	4	0	0	1	3	0	0	0	2	0	1	5	1	0	0	16	0	0	0	0	1	1
	C	1	1	1	1	1	1	1	1	1	1	1	1	1	1	1	1	1	1	1	1	1	1	1	1	1	1	1	1	1	1	1	1	1	1	1	1	1	1	1	1	1	1	1	1	1	1	1	1
	T	1	0	1	1	0	1	0	0	1	0	0	1	0	0	0	0	0	0	1	0	1	0	0	1	0	1	1	0	0	0	1	0	0	0	1	0	1	1	1	0	0	1	0	0	0	0	0	1
	L	1	0	1	0	0	1	0	0	1	0	0	1	0	0	1	0	0	0	0	0	1	0	0	1	1	0	1	0	0	1	0	0	0	0	0	0	0	1	0	0	0	1	0	0	0	0	1	0
Type識別式	T+L	2	0	2	1	0	2	0	0	2	0	0	2	0	0	1	0	0	0	1	0	2	0	0	2	1	1	2	0	0	1	1	0	0	0	1	0	1	2	1	0	0	2	0	0	0	0	1	1
	T-L	0	0	0	1	0	0	0	0	0	0	0	0	0	0	-1	0	0	0	1	0	0	0	0	0	-1	1	0	0	0	-1	1	0	0	0	1	0	1	0	1	0	0	0	0	0	0	0	-1	1
	T*L+T+L	3	0	3	1	0	3	0	0	3	0	0	3	0	0	1	0	0	0	1	0	3	0	0	3	1	1	3	0	0	1	1	0	0	0	1	0	1	3	1	0	0	3	0	0	0	0	1	1
Type	CTL	1	0	1	0	0	1	0	0	1	0	0	1	0	0	0	0	0	0	0	0	1	0	0	1	0	0	1	0	0	0	0	0	0	0	0	0	0	1	0	0	0	1	0	0	0	0	0	0
	CT	0	0	0	1	0	0	0	0	0	0	0	0	0	0	0	0	0	0	1	0	0	0	0	0	0	1	0	0	0	0	1	0	0	0	1	0	1	0	1	0	0	0	0	0	0	0	0	1
	CL	0	0	0	0	0	0	0	0	0	0	0	0	0	0	1	0	0	0	0	0	0	0	0	0	1	0	0	0	0	1	0	0	0	0	0	0	0	0	0	0	0	0	0	0	0	0	1	0
	C	0	1	0	0	1	0	1	1	0	1	1	0	1	1	0	1	1	1	0	1	0	1	1	0	0	0	0	1	1	0	0	1	1	1	0	1	0	0	0	1	1	0	1	1	1	1	0	0
	mis-check value	1	1	1	1	1	1	1	1	1	1	1	1	1	1	1	1	1	1	1	1	1	1	1	1	1	1	1	1	1	1	1	1	1	1	1	1	1	1	1	1	1	1	1	1	1	1	1	1
注意点
1．二重骨化レベル	椎間を記入ください
	複数ある場合はすべて記入ください
2. 最大骨化の分類
0-25％	1
26-50％	2
51-75％	3
76％-	4
3. 最大骨化レベル	椎間もしくは椎体レベルで記入ください
	なし
	C2-3
	C3-4
	C4-5
	C5-6
	C6-7
	C7-T1
	C2-3
	C3-4
	C4-5
	C5-6
	C6-7
	C7-T1
[truncated: 279 more columns]
